# Supplementary material for: MORF9 Functions in Plastid RNA Editing with Tissue Specificity
Source: Int J Mol Sci. 2019 Sep 19;20(18):4635. doi: 10.3390/ijms20184635 (PMC6769653; doi:10.3390/ijms20184635)
Supplement: Supplementary file 1 [file ijms-20-04635-s001.zip]

Archive with 4 entries (4 files):
- Supplemental Figure S1-molecular identification of morf9 mutant and overexpresion lines.pdf
- Supplemental Figure S2 Nucleotide sequence profiles in RNA editing transcripts.pdf
- Supplemental Table S1-List of primers used in the experiment.pdf
- Supplemental Table S2-Dataset of Efficency of Plastid RNA edting sites.xlsx
