# Supplementary material for: MORF9 Functions in Plastid RNA Editing with Tissue Specificity
Source: Int J Mol Sci. 2019 Sep 19;20(18):4635. doi: 10.3390/ijms20184635 (PMC6769653; doi:10.3390/ijms20184635)
Supplement: Supplementary file 1 [file ijms-20-04635-s001.zip › Supplemental Table S2-Dataset of Efficency of Plastid RNA edting sites.xlsx]

## Sheet: Sheet1
Supplemental TableS2 Dataset of Efficency of Plastid RNA edting sites
WT-Rosette
	12 days-1	12 days-2	12 days-3	Average	SE	21 days-1	21 days-2	21 days-3	Average	SE
MatK-706	81.422	80	79.8867	80.4362	0.855587	81.0597	80.1507	80.0112	80.4072	0.569371
atpF-92	100	100		100	0	100	100	100	100	0
rpoC1-488	19.195	20	21.012	20.069	0.910478	19.3431	20.9431	20.3431	20.2097	0.80829
psbZ-50	100	100	100	100	0	100	100	100	100	0
accD-794	88.3281	90	91.333	89.887	1.50564	100	100	100	100	0
psbE-214	100	100	100	100	0	100	100	100	100	0
clpP1-559	100	100	100	100	0	80.236	79.236	80.236	79.9027	0.57735
rpoA-200	78.0519	80	82.1112	80.0544	2.03017	71.7778	70.7778	69.7778	70.7778	1
ndhF-290	90.0752	90	89.9998	90.025	0.0434676	100	100	100	100	0
ndhD-383	100	100	100	100	0	100	100	100	100	0
ndhG-50	100	100	100	100	0	100	100	100	100	0
rpL23-89	81.053	80	80.0432	80.3654	0.595883	90.9548	89.9548	89.5736	90.1611	0.713303
rps14-80	44.8151	45	46.112	45.309	0.701491	90	90	90	90	0
rps14-149	36.4985	45	39.234	40.2442	4.33984	100	100	100	100	0
ndhB-467	100	100	100	100	0	100	100	100	100	0
ndhB-586	100	100	100	100	0	100	100	100	100	0
ndhB-746	100	100	100	100	0	100	100	100	100	0
ndhB-830	100	100	100	100	0	100	100	100	100	0
ndhB-836	100	100	100	100	0	100	100	100	100	0
ndhB-872	100	100	100	100	0	100	100	100	100	0
psbF-65	91.5746	90	89.324	90.2995	1.1548	100	100	100	100	0
ndhD-674	90.3842	90	89.7843	90.0562	0.303858	89.1212	89.2121	90.1212	89.4848	0.552978
ndhD-878	100	100	100	100	0	100	100	100	100	0
ndhD-887	100	100	100	100	0	100	100	100	100	0
Root
	wt-root-1	WT-root-2	wt-root-3	Average	SE	morf9-root-1	morf9-root-2	morf9-root-3	Average	SE
MatK-706	88.931	90.123	89.931	89.6617	0.640004	82.5	90	82.5	85	4.33013
atpF-92	100	100	100	100	0	100	100	100	100	0
rpoC1-488	49.1768	50	50.1768	49.7846	0.533675	38.8046	40	40.8975	39.9007	1.04998
psbZ-50	88.6207	90	90.9669	89.8625	1.17913	89.9718	90	89.9718	89.9812	0.0163093
accD-794	100	100	100	100	0	100	100	100	100	0
psbE-214	93.4955	90	90.0955	91.197	1.99113	91.0112	90	90.0121	90.3411	0.580369
clpP1-559	100	100	100	100	0	100	100	100	100	0
rpoA-200	93.0603	90	90.0603	91.0402	1.74972	88.9885	90	90.9088	89.9658	0.960643
ndhF-290	19.3617	20	19.7021	19.6879	0.319385	18.3901	20	21.3901	19.9267	1.50134
ndhD-383	90.429	90	90.429	90.286	0.247708	88.906	90	89.906	89.604	0.606307
rpL23-89	91.6149	90	91.6149	91.0766	0.932367	80	80	80	80	0
rps14-80	80.0262	80	80.0262	80.0175	0.0151271	70.1153	70	70.0111	70.0421	0.0636304
rps14-149	80	80	80	80	0	40.9367	40	39.9879	40.3082	0.54433
ndhB-467	100	100	100	100	0	46.8758	50	51.8758	49.5839	2.52584
ndhB-586	100	100	100	100	0	80.7578	80	80.0785	80.2788	0.4167
ndhB-746	100	100	100	100	0	50.0947	50	51.0847	50.3932	0.600795
ndhB-830	100	100	100	100	0	100	100	100	100	0
ndhB-836	100	100	100	100	0	100	100	100	100	0
ndhB-872	100	100	100	100	0	30.161	40	50.1006	40.0872	9.9701
psbF-65	88.9231	90	90.9231	89.9487	1.00099	91.2068	90	89.2068	90.1379	1.0071
ndhD-674	88.8197	90	91.8972	90.239	1.55259	100	100	100	100	0
ndhD-878	61.8321	60	58.8321	60.2214	1.51221	62.1154	60	62.1154	61.4103	1.22132
ndhD-887	12	10	10	10.6667	1.1547	10.069	10	10.069	10.046	0.0398173
Flower
	WT-1	WT-2	WY-3	Average	SE	morf9-1	morf9-2	morf9-3	Average	SE
MatK-706	78.6923	80	81.9923	80.2282	1.66179	50	50	50	50	0
atpF-92	100	100	100	100	0	100	100	100	100	0
rpoC1-488	49.2963	50	49.968	49.7548	0.397358	30	27.0134	29.1323	28.7152	1.53635
psbZ-50	88.5968	90	89.9688	89.5219	0.80126	60	62.468	60.468	60.9787	1.31086
accD-794	100	100	100	100	0	70	70.1203	70.0316	70.0506	0.0623827
psbE-214	100	100	100	100	0	100	100	100	100	0
clpP1-559	100	100	100	100	0	45	43.118	45.9775	44.6985	1.45342
rpoA-200	98.5404	100	98.5404	99.0269	0.842716	40	38.9875	40.8747	39.954	0.944445
ndhF-290	90.2192	90	90.2192	90.1461	0.126569	50	51.1469	50.1045	50.4171	0.634118
ndhD-383	100	100	100	100	0	50	51.0891	50.0891	50.3927	0.604717
rpL23-89	100	100	100	100	0	70	70	70	70	0
rps14-80	81.4578	80	79.7851	80.4143	0.910067	60	60.1215	61.0215	60.381	0.558004
rps14-149	90	90	90	90	0	30	30.8739	30.0739	30.3159	0.484615
ndhB-467	100	100	100	100	0	20	18.8786	19.9868	19.6218	0.643632
ndhB-586	100	100	100	100	0	40	39.4069	40.6863	40.031	0.640271
ndhB-746	100	100	100	100	0	100	100	100	100	0
ndhB-830	100	100	100	100	0	100	100	100	100	0
ndhB-836	100	100	100	100	0	30	30	30	30	0
ndhB-872	100	100	100	100	0	100	100	100	100	0
psbF-65	not detectable in the flowers
ndhD-674	100	100	100	100	0	60	60	60	60	0
ndhD-878	90.2041	90	90.2041	90.1361	0.117827	60	60.5952	60.5952	60.3968	0.343661
ndhD-887	90.9665	90	90.9665	90.6444	0.558025	50	50.3064	50.0364	50.1142	0.167376
Leaf
	WT-1	WT-2	WT-3	Average	SE	morf9-1	morf9-1	morf9-3	Average	SE
MatK-706	81.7955	80	80.0112	80.6022	1.03663	60	60.2308	59.6154	59.9487	0.310881
atpF-92	100	100	100	100	0	100	100	100	100	0
rpoC1-488	20.3622	20	20.1811	20.1811	1.36382	20	19.9696	19.4848	19.8181	0.289076
psbZ-50	99.25	100	99.125	99.4583	2.16506	70	70.0353	70.0177	70.0177	0.0176678
accD-794	99.6616	100	99.3308	99.6641	1.92742	80	80.0997	81.105	80.4016	0.611214
psbE-214	100	100	100	100	1.46711	100	100	100	100	0
clpP1-559	67.7778	70	70.8889	69.5556	1.283	40	39.6277	39.8138	39.8138	0.18617
rpoA-200	70.5419	70	70.2709	70.2709	3.77694	40	39.4783	39.913	39.7971	0.279526
ndhF-290	99.7032	100	100	99.9011	1.32607	70	70.7815	70.3908	70.3908	0.390756
ndhD-383	98.8372	100	99.4186	99.4186	0.671338	60	60.7712	60.3856	60.3856	0.385576
rpL23-89	100	100	100	100	0.998162	60	60.3655	60.1828	60.1828	0.182768
rps14-80	100	100	98.4564	99.4855	2.9371	70	70.1886	72.0943	70.761	1.15855
rps14-149	89.4555	90	89.2278	89.5611	0.891695	50	49.2893	49.1447	49.478	0.457825
ndhB-467	100	100	100	100	0	40	40.1731	40.0865	40.0865	0.0865266
ndhB-586	100	100	100	100	0	100	100	100	100	0
ndhB-746	100	100	100	100	0	100	100	100	100	0
ndhB-830	100	100	100	100	0	100	100	100	100	0
ndhB-836	100	100	100	100	0	35	36.0461	34.0231	35.0231	1.01173
ndhB-872	100	100	100	100	0	80	80.6263	80.3131	80.3131	0.313131
psbF-65	100	100	100	100	0	70	72.6558	68.3279	70.3279	2.18251
ndhD-674	90.5528	90	89.7764	90.1097	0.896507	80	79.2277	79.6138	79.6138	0.386152
ndhD-878	90	90	90	90	0	70	70	70.5	70.1667	0.288675
ndhD-887	60	60.112	60	60.0373	0	50	50.217	49.1085	49.7752	0.587457
